# Supplementary material for: Single-cell RNA sequencing revealed the liver heterogeneity between egg-laying duck and ceased-laying duck
Source: BMC Genomics. 2022 Dec 28;23:857. doi: 10.1186/s12864-022-09089-0 (PMC9798604; doi:10.1186/s12864-022-09089-0)
Supplement: Supplementary file 1 — Additional file 1. The enriched pathways of gene from cluster 0. The enriched pathways of gene from cluster 15. The enriched pathways of gene from cluster 3. The enriched pathways of gene from cluster 12. [file 12864_2022_9089_MOESM1_ESM.xlsx]

## Sheet: cluster 0
pathway_id	pathway_name	Genes	S gene number	TS gene number	B gene number	TB gene number	pvalue		Title: The enriched pathways of genes from cluster 0.
ko00190	Oxidative phosphorylation	NDUFA7;NDUFA10;NDUFB2;LOC101800937;LOC101804160;NDUFAB1;NDUFB8;LOC101793235;LOC101803858;ATP5F1B;ATP5MC1;NDUFB10;NDUFA5;ATP5PO;NDUFS7;LOC101791123;NDUFS4;ATP5PD;NDUFS3;ATP5ME;NDUFA6;ATP5MG;NDUFA4;ATP5MC2;LOC106020235;LOC101790617;LOC101799882;NDUFV3;LOC101800441;NDUFB3;NDUFS6;ATP5F1A;LOC113840545;NDUFV1;NDUFB1;NDUFS5;PPA1;LOC101795772;ATP5MF;ATP5F1C;NDUFA12;LOC101796089;NDUFV2;NDUFA2;ATP5PF;LOC11…	51	237	105	5744	2.22045e-16		Legend: pathway_id: ID of pathway in KEGG; pathway_name: information of pathway; Genes: name of differently expressed genes; S gene number: number of significantly differently expressed genes annotated as specific KEGG pathway; TS gene number: total number of significantly differently expressed genes might be annotated as KEGG pathways; B gene number: number of genes annotated as specific KEGG pa…
ko00260	Glycine, serine and threonine metabolism	GCSH;PSPH;GAMT;CTH;DLD;GATM;SHMT1;AMT;GCAT;LOC113842961;PHGDH;PSAT1;ALDH7A1;SHMT2;LOC101802407;LOC101794341	16	237	39	5744	6.91114e-13
ko00010	Glycolysis / Gluconeogenesis	DLD;PDHA1;PGM1;LDHB;TPI1;ACSS2;LOC101802994;DLAT;ALDH9A1;GAPDH;ALDH7A1;PGK1;ENO1;ALDOB;PDHB;LOC101793960	16	237	54	5744	2.21928e-10
ko03010	Ribosome	RPSA;RPS27L;MRPL12;FAU;RPS27A;MRPL18;RPL10A;MRPS15;MRPL28;RPL7A;MRPL35;MRPS16;MRPS12;RPL3	14	237	113	5744	0.00020159
ko00270	Cysteine and methionine metabolism	AHCY;CTH;MAT1A;GCLM;MDH2;LDHB;CDO1;TAT;MDH1;LOC101799781;LOC101802407;GOT2	12	237	44	5744	1.20293e-07
ko00620	Pyruvate metabolism	DLD;PDHA1;MDH2;LDHB;ACAT2;ACSS2;ACACA;MDH1;DLAT;ALDH9A1;ALDH7A1;PDHB	12	237	45	5744	1.58108e-07
ko00630	Glyoxylate and dicarboxylate metabolism	GCSH;DLD;MDH2;NIPSNAP1;GLUL;SHMT1;AMT;ACAT2;ACSS2;MDH1;CAT;SHMT2	12	237	51	5744	6.99861e-07
ko04260	Cardiac muscle contraction	LOC101800937;LOC101804160;LOC101793235;LOC101803858;LOC101791123;LOC106020235;LOC101790617;LOC101799882;LOC113840545;LOC101795772;LOC101796089;LOC113845343	12	237	64	5744	8.97888e-06
ko00230	Purine metabolism	LOC113845282;PPAT;GART;PGM1;PRPS2;ADK;NUDT5;AK2;LOC101803622;LOC101800373;ADSL;LOC101797218	12	237	180	5744	0.0676387
ko00983	Drug metabolism - other enzymes	LOC113845282;UPP2;MGST1;TPMT;LOC101797566;LOC101797125;MGST3;LOC101803622;MGST2;LOC101797138;CDA	11	237	59	5744	2.26338e-05
ko00980	Metabolism of xenobiotics by cytochrome P450	LOC101792758;MGST1;LOC101797566;LOC101797125;HPGDS;MGST3;MGST2;LOC101797138;LOC101793960;LOC101794661	10	237	33	5744	4.744e-07
ko00480	Glutathione metabolism	GCLM;MGST1;LOC101797566;LOC101797125;HPGDS;MGST3;GPX4;IDH1;MGST2;LOC101797138	10	237	49	5744	2.35081e-05
ko04146	Peroxisome	SOD2;ECI2;SOD1;AMACR;ACOX2;IDH1;SCP2;CAT;DECR2;PMVK	10	237	90	5744	0.00371298
ko00020	Citrate cycle (TCA cycle)	DLD;PDHA1;MDH2;SUCLG1;ACLY;IDH1;MDH1;DLAT;PDHB	9	237	30	5744	1.99431e-06
ko00982	Drug metabolism - cytochrome P450	MGST1;LOC101797566;LOC101797125;HPGDS;MGST3;LOC101799765;MGST2;LOC101797138;LOC101793960	9	237	32	5744	3.63641e-06
ko00350	Tyrosine metabolism	HPD;GSTZ1;TAT;FAH;COMT;MIF;HGD;GOT2;LOC101793960	9	237	34	5744	6.32487e-06
ko00670	One carbon pool by folate	FTCD;LOC101800329;GART;SHMT1;AMT;MTHFD1;LOC101800373;SHMT2	8	237	19	5744	3.80724e-07
ko00330	Arginine and proline metabolism	OAT;GAMT;ALDH4A1;GATM;AGMAT;ALDH9A1;ALDH7A1;GOT2	8	237	46	5744	0.000499581
ko00030	Pentose phosphate pathway	RGN;PGM1;PRPS2;RPE;LOC101802994;TALDO1;ALDOB	7	237	29	5744	0.000133441
ko00071	Fatty acid degradation	ECI2;ECI1;ACAT2;ALDH9A1;ALDH7A1;ECHS1;LOC101793960	7	237	36	5744	0.000557524
ko00790	Folate biosynthesis	GCH1;PCBD2;PAH;PCBD1;QDPR;PTS;LOC101794661	7	237	37	5744	0.000663829
ko00640	Propanoate metabolism	DLD;LDHB;SUCLG1;ACAT2;ACSS2;ACACA;ECHS1	7	237	43	5744	0.00168288
ko03320	PPAR signaling pathway	APOC3;LOC101802865;APOA1;ACOX2;DBI;SCP2;PPARA	7	237	77	5744	0.0386378
ko04910	Insulin signaling pathway	EIF4EBP1;RHEB;FASN;CHCHD10;ACACA;LOC101802994;HRAS	7	237	124	5744	0.250634
ko00250	Alanine, aspartate and glutamate metabolism	PPAT;ALDH4A1;GLUL;GPT2;ADSL;GOT2	6	237	37	5744	0.00367217
ko00380	Tryptophan metabolism	ACAT2;CAT;ALDH9A1;ALDH7A1;TDO2;ECHS1	6	237	45	5744	0.0097812
ko00280	Valine, leucine and isoleucine degradation	DLD;HMGCS2;ACAT2;ALDH9A1;ALDH7A1;ECHS1	6	237	69	5744	0.0640125
ko04218	Cellular senescence	EIF4EBP1;RHEB;SLC25A6;VDAC2;PPID;HRAS	6	237	146	5744	0.563702
ko00120	Primary bile acid biosynthesis	LOC101802865;AKR1D1;AMACR;ACOX2;SCP2	5	237	17	5744	0.000471865
ko00360	Phenylalanine metabolism	PAH;HPD;TAT;MIF;GOT2	5	237	20	5744	0.00106805
ko00051	Fructose and mannose metabolism	TKFC;TPI1;LOC101802994;SORD;ALDOB	5	237	32	5744	0.00926872
ko04216	Ferroptosis	MAP1LC3B;GCLM;VDAC2;GPX4;FTH1	5	237	37	5744	0.016986
ko00310	Lysine degradation	ACAT2;ALDH9A1;ALDH7A1;TTC36;ECHS1	5	237	69	5744	0.154641
ko04217	Necroptosis	GLUL;SLC25A6;VDAC2;PPID;FTH1	5	237	128	5744	0.614225
ko04210	Apoptosis	LOC113841161;LOC101797289;CYC;LOC101802038;HRAS	5	237	134	5744	0.654722
ko00040	Pentose and glucuronate interconversions	UGP2;RPE;DCXR;SORD	4	237	21	5744	0.00971554
ko00240	Pyrimidine metabolism	LOC113845282;UPP2;LOC101803622;CDA	4	237	104	5744	0.628253
ko05164	Influenza A	LOC113841161;SLC25A6;CYC;PLG	4	237	136	5744	0.819823
ko00400	Phenylalanine, tyrosine and tryptophan biosynthesis	PAH;TAT;GOT2	3	237	6	5744	0.00126466
ko00130	Ubiquinone and other terpenoid-quinone biosynthesis	HPD;TAT;NQO1	3	237	12	5744	0.011571
ko00220	Arginine biosynthesis	GLUL;GPT2;GOT2	3	237	16	5744	0.0260841
ko00053	Ascorbate and aldarate metabolism	RGN;ALDH9A1;ALDH7A1	3	237	16	5744	0.0260841
ko00900	Terpenoid backbone biosynthesis	HMGCS2;ACAT2;PMVK	3	237	21	5744	0.0533035
ko00340	Histidine metabolism	FTCD;ALDH9A1;ALDH7A1	3	237	24	5744	0.0741837
ko00410	beta-Alanine metabolism	ALDH9A1;ALDH7A1;ECHS1	3	237	29	5744	0.115563
ko00500	Starch and sucrose metabolism	UGP2;PGM1;LOC101798644	3	237	30	5744	0.124699
ko00650	Butanoate metabolism	HMGCS2;ACAT2;ECHS1	3	237	33	5744	0.153555
ko00830	Retinol metabolism	LOC101799795;ALDH1A1;LOC101793960	3	237	38	5744	0.205565
ko00140	Steroid hormone biosynthesis	AKR1D1;COMT;LOC101799795	3	237	41	5744	0.238468
ko00520	Amino sugar and nucleotide sugar metabolism	UGP2;PGM1;GNPNAT1	3	237	48	5744	0.317821
ko00590	Arachidonic acid metabolism	HPGDS;LOC101800035;LOC101794661	3	237	55	5744	0.397599
ko00561	Glycerolipid metabolism	TKFC;ALDH9A1;ALDH7A1	3	237	68	5744	0.537058
ko03018	RNA degradation	HSPA9;HSPD1;ENO1	3	237	77	5744	0.622157
ko04540	Gap junction	LOC101797289;LOC101802038;HRAS	3	237	80	5744	0.648053
ko00564	Glycerophospholipid metabolism	GPD1;TPT1;LCAT	3	237	97	5744	0.770846
ko04068	FoxO signaling pathway	SOD2;HRAS;CAT	3	237	135	5744	0.922659
ko04621	NOD-like receptor signaling pathway	TXN;VDAC2;TXN2	3	237	135	5744	0.922659
ko04145	Phagosome	SEC61B;LOC101797289;LOC101802038	3	237	138	5744	0.929428
ko05168	Herpes simplex infection	LOC113841161;EEF1D;CYC	3	237	149	5744	0.949863
ko04150	mTOR signaling pathway	EIF4EBP1;RHEB;HRAS	3	237	155	5744	0.958547
ko04530	Tight junction	LOC101797289;LOC101802038;RDX	3	237	157	5744	0.961115
ko04020	Calcium signaling pathway	SLC25A6;VDAC2;CHCHD10	3	237	173	5744	0.9769
ko04810	Regulation of actin cytoskeleton	RDX;HRAS;PRRG3	3	237	206	5744	0.992455
ko00910	Nitrogen metabolism	GLUL;CA5A	2	237	12	5744	0.0852298
ko00072	Synthesis and degradation of ketone bodies	HMGCS2;ACAT2	2	237	14	5744	0.111416
ko00061	Fatty acid biosynthesis	FASN;ACACA	2	237	15	5744	0.125197
ko04610	Complement and coagulation cascades	FETUB;C8G	2	237	23	5744	0.244958
ko00062	Fatty acid elongation	ELOVL6;ECHS1	2	237	28	5744	0.322417
ko01040	Biosynthesis of unsaturated fatty acids	ELOVL6;FADS1	2	237	29	5744	0.337739
ko00052	Galactose metabolism	UGP2;PGM1	2	237	33	5744	0.39781
ko04137	Mitophagy - animal	HRAS;PINK1	2	237	50	5744	0.617848
ko04115	p53 signaling pathway	LOC113841161;CYC	2	237	77	5744	0.833719
ko04012	ErbB signaling pathway	EIF4EBP1;HRAS	2	237	79	5744	0.844237
ko04512	ECM-receptor interaction	LOC101798824;VTN	2	237	103	5744	0.930894
ko04140	Autophagy - animal	RHEB;HRAS	2	237	140	5744	0.981715
ko03013	RNA transport	EIF4EBP1;EEF1A1	2	237	175	5744	0.995098
ko04510	Focal adhesion	VTN;HRAS	2	237	213	5744	0.998879
ko04144	Endocytosis	TPT1;HRAS	2	237	253	5744	0.999772
ko04080	Neuroactive ligand-receptor interaction	PLG;PRRG3	2	237	268	5744	0.999876
ko04978	Mineral absorption	ATOX1	1	237	1	5744	0.0412604
ko00254	Aflatoxin biosynthesis	ACACA	1	237	1	5744	0.0412604
ko05134	Legionellosis	EEF1A1	1	237	7	5744	0.255549
ko00750	Vitamin B6 metabolism	PSAT1	1	237	7	5744	0.255549
ko04919	Thyroid hormone signaling pathway	DIO2	1	237	8	5744	0.286303
ko05020	Prion diseases	C8G	1	237	9	5744	0.315791
ko00920	Sulfur metabolism	LOC101799781	1	237	9	5744	0.315791
ko04970	Salivary secretion	LOC101803976	1	237	12	5744	0.397173
ko04122	Sulfur relay system	LOC101799781	1	237	12	5744	0.397173
ko00430	Taurine and hypotaurine metabolism	CDO1	1	237	13	5744	0.422098
ko05146	Amoebiasis	C8G	1	237	15	5744	0.468911
ko00730	Thiamine metabolism	AK2	1	237	15	5744	0.468911
ko04723	Retrograde endocannabinoid signaling	LOC101794092	1	237	15	5744	0.468911
ko05169	Epstein-Barr virus infection	YWHAE	1	237	17	5744	0.511946
ko00450	Selenocompound metabolism	CTH	1	237	18	5744	0.532143
ko05203	Viral carcinogenesis	YWHAE	1	237	20	5744	0.570074
ko03060	Protein export	SEC61B	1	237	22	5744	0.604942
ko05322	Systemic lupus erythematosus	C8G	1	237	23	5744	0.621305
ko04722	Neurotrophin signaling pathway	YWHAE	1	237	24	5744	0.636993
ko04390	Hippo signaling pathway	YWHAE	1	237	25	5744	0.652034
ko04151	PI3K-Akt signaling pathway	YWHAE	1	237	25	5744	0.652034
ko00860	Porphyrin and chlorophyll metabolism	HDHD3	1	237	26	5744	0.666454
ko00591	Linoleic acid metabolism	LOC101799795	1	237	28	5744	0.693533
ko04130	SNARE interactions in vesicular transport	BET1	1	237	28	5744	0.693533
ko03022	Basal transcription factors	GTF2H5	1	237	36	5744	0.781644
ko04672	Intestinal immune network for IgA production	PIGR	1	237	43	5744	0.837754
ko00565	Ether lipid metabolism	TPT1	1	237	46	5744	0.857162
ko00970	Aminoacyl-tRNA biosynthesis	GATC	1	237	50	5744	0.87949
ko00510	N-Glycan biosynthesis	DPM1	1	237	52	5744	0.889314
ko03420	Nucleotide excision repair	GTF2H5	1	237	56	5744	0.906633
ko04370	VEGF signaling pathway	HRAS	1	237	58	5744	0.914252
ko04622	RIG-I-like receptor signaling pathway	TKFC	1	237	59	5744	0.917827
ko04920	Adipocytokine signaling pathway	PPARA	1	237	62	5744	0.927683
ko04912	GnRH signaling pathway	HRAS	1	237	85	5744	0.972909
ko04625	C-type lectin receptor signaling pathway	HRAS	1	237	85	5744	0.972909
ko00562	Inositol phosphate metabolism	TPI1	1	237	87	5744	0.975131
ko04916	Melanogenesis	HRAS	1	237	92	5744	0.979923
ko04114	Oocyte meiosis	YWHAE	1	237	98	5744	0.984476
ko04933	AGE-RAGE signaling pathway in diabetic complications	HRAS	1	237	98	5744	0.984476
ko04514	Cell adhesion molecules (CAMs)	SDC2	1	237	121	5744	0.994222
ko04110	Cell cycle	YWHAE	1	237	121	5744	0.994222
ko04371	Apelin signaling pathway	HRAS	1	237	135	5744	0.99684
ko04120	Ubiquitin mediated proteolysis	SFXN1	1	237	154	5744	0.998611
ko04310	Wnt signaling pathway	SERPINF1	1	237	155	5744	0.998669
ko04141	Protein processing in endoplasmic reticulum	SEC61B	1	237	169	5744	0.999275
ko04010	MAPK signaling pathway	HRAS	1	237	271	5744	0.999992

## Sheet: cluster 15
pathway_id	pathway_name	Genes	S gene number	TS gene number	B gene number	TB gene number	pvalue		Title: The enriched pathways of genes from cluster 15.
ko00260	Glycine, serine and threonine metabolism	GAMT;CTH;GRHPR;GATM;SHMT1;GCAT;LOC113842961;PHGDH;LOC101792808;PSAT1;ALDH7A1;DMGDH;SHMT2;LOC101802407;LOC101794341	15	215	39	5744	2.77156e-12		Legend: pathway_id: ID of pathway in KEGG; pathway_name: information of pathway; Genes: name of differently expressed genes; S gene number: number of significantly differently expressed genes annotated as specific KEGG pathway; TS gene number: total number of significantly differently expressed genes might be annotated as KEGG pathways; B gene number: number of genes annotated as specific KEGG pa…
ko04146	Peroxisome	ABCD3;AMACR;ACOX2;IDH1;XDH;SCP2;CAT;ACSL1;EHHADH;DECR2;PEX5;HSD17B4;GSTK1;PMVK;LOC101797844	15	215	90	5744	9.23749e-07
ko00010	Glycolysis / Gluconeogenesis	PDHA1;PGM1;MINPP1;ACSS2;PDHX;LOC101802994;GPI;DLAT;ALDH9A1;ALDH7A1;G6PC;ALDOB;PGM2	13	215	54	5744	5.61634e-08
ko03320	PPAR signaling pathway	ACSBG2;APOC3;LOC101802865;APOA1;GK;ACOX2;CD36;SCD;SCP2;ACSL1;EHHADH;PPARA	12	215	77	5744	2.38122e-05
ko00230	Purine metabolism	LOC113845282;PPAT;GART;PGM1;PRPS2;ADK;NUDT5;XDH;LOC101800373;ADSL;LOC101797218;PGM2	12	215	180	5744	0.0367752
ko00830	Retinol metabolism	DHRS3;AOX1;LOC101793912;LOC113844003;LOC101799795;LOC101799420;LOC101791001;LOC113839986;ALDH1A1;LOC101805432	10	215	38	5744	8.25926e-07
ko00380	Tryptophan metabolism	AOX1;HAAO;ACAT2;LOC101792808;CAT;ALDH9A1;EHHADH;ALDH7A1;TDO2;LOC101791001	10	215	45	5744	4.42742e-06
ko00620	Pyruvate metabolism	GRHPR;PDHA1;ACAT2;ACSS2;ACACA;PDHX;MDH1;DLAT;ALDH9A1;ALDH7A1	10	215	45	5744	4.42742e-06
ko00030	Pentose phosphate pathway	RGN;PGM1;PRPS2;LOC101802994;GPI;PGD;TKT;ALDOB;PGM2	9	215	29	5744	6.36482e-07
ko00982	Drug metabolism - cytochrome P450	MGST1;AOX1;LOC101797566;MGST3;LOC101799765;LOC101792808;GSTK1;LOC101791690;LOC101797138	9	215	32	5744	1.61591e-06
ko00980	Metabolism of xenobiotics by cytochrome P450	MGST1;LOC101797566;LOC101790722;MGST3;LOC101804020;GSTK1;LOC101791001;LOC101797138;LOC101794661	9	215	33	5744	2.15038e-06
ko00350	Tyrosine metabolism	AOX1;HPD;GSTZ1;TAT;LOC101792808;FAH;COMT;HGD;GOT2	9	215	34	5744	2.83043e-06
ko00140	Steroid hormone biosynthesis	AKR1D1;LOC113844003;LOC101791081;LOC101804020;HSD17B12;COMT;LOC101799795;LOC101791001;LOC101805432	9	215	41	5744	1.5041e-05
ko00270	Cysteine and methionine metabolism	AHCY;GCLC;CTH;MAT1A;CDO1;TAT;MDH1;LOC101802407;GOT2	9	215	44	5744	2.75979e-05
ko00480	Glutathione metabolism	GCLC;MGST1;LOC101797566;MGST3;IDH1;TM4SF4;PGD;GSTK1;LOC101797138	9	215	49	5744	6.79505e-05
ko00630	Glyoxylate and dicarboxylate metabolism	GRHPR;GLUL;SHMT1;ACAT2;ACSS2;ACO1;MDH1;CAT;SHMT2	9	215	51	5744	9.42791e-05
ko00983	Drug metabolism - other enzymes	LOC113845282;UPP2;MGST1;LOC101797566;LOC101790670;MGST3;USO1;XDH;LOC101797138	9	215	59	5744	0.000300206
ko00280	Valine, leucine and isoleucine degradation	ACAA2;HMGCS2;AOX1;HMGCS1;ACAT2;ALDH9A1;EHHADH;ALDH7A1;HADHB	9	215	69	5744	0.000978949
ko00564	Glycerophospholipid metabolism	LPIN1;PEMT;GPD1;ETNPPL;GPAM;LCAT;CRLS1;AGPAT3;PCYT2	9	215	97	5744	0.0100157
ko00120	Primary bile acid biosynthesis	LOC101802865;AKR1D1;LOC101791081;AMACR;ACOX2;SCP2;HSD17B4;LOC101797844	8	215	17	5744	6.15412e-08
ko00071	Fatty acid degradation	ACAA2;ACSBG2;ACAT2;ACSL1;ALDH9A1;EHHADH;ALDH7A1;HADHB	8	215	36	5744	4.13628e-05
ko00330	Arginine and proline metabolism	GAMT;ALDH4A1;GATM;LOC101792808;AGMAT;ALDH9A1;ALDH7A1;GOT2	8	215	46	5744	0.000258269
ko00670	One carbon pool by folate	FTCD;LOC101800329;GART;SHMT1;MTHFD1;LOC101800373;SHMT2	7	215	19	5744	3.20608e-06
ko04610	Complement and coagulation cascades	C9;C8B;FETUB;C8G;C6;SERPINF2;F5	7	215	23	5744	1.3721e-05
ko00500	Starch and sucrose metabolism	UGP2;PGM1;GBE1;LOC101798644;GPI;G6PC;PGM2	7	215	30	5744	9.108e-05
ko00020	Citrate cycle (TCA cycle)	PDHA1;ACLY;PDHX;ACO1;IDH1;MDH1;DLAT	7	215	30	5744	9.108e-05
ko00790	Folate biosynthesis	GCH1;LOC101794821;PCBD2;PAH;PCBD1;QDPR;LOC101794661	7	215	37	5744	0.000368459
ko00250	Alanine, aspartate and glutamate metabolism	PPAT;ALDH4A1;GLUD1;GLUL;GPT2;ADSL;GOT2	7	215	37	5744	0.000368459
ko00561	Glycerolipid metabolism	LPIN1;TKFC;GK;GPAM;ALDH9A1;ALDH7A1;AGPAT3	7	215	68	5744	0.0130364
ko04145	Phagosome	SEC22B;MBL;LOC101797289;SEC61A1;LOC101802038;CD36;C1R	7	215	138	5744	0.258302
ko01040	Biosynthesis of unsaturated fatty acids	ELOVL6;FADS1;HACD2;HSD17B12;SCD;LOC101797844	6	215	29	5744	0.000591233
ko00520	Amino sugar and nucleotide sugar metabolism	UGP2;PGM1;LOC101790070;ERLIN2;GPI;PGM2	6	215	48	5744	0.00845847
ko04141	Protein processing in endoplasmic reticulum	HSP90B1;PDIA6;LMAN1;SEC61A1;PDIA4;SAR1B	6	215	169	5744	0.611919
ko00360	Phenylalanine metabolism	PAH;HPD;TAT;LOC101792808;GOT2	5	215	20	5744	0.000686052
ko00900	Terpenoid backbone biosynthesis	HMGCS2;HMGCS1;ACAT2;HMGCR;PMVK	5	215	21	5744	0.000873313
ko00340	Histidine metabolism	FTCD;AMDHD1;LOC101792808;ALDH9A1;ALDH7A1	5	215	24	5744	0.00166444
ko00062	Fatty acid elongation	ACAA2;ELOVL6;HACD2;HSD17B12;HADHB	5	215	28	5744	0.00340736
ko00051	Fructose and mannose metabolism	TKFC;ERLIN2;LOC101802994;SORD;ALDOB	5	215	32	5744	0.00618403
ko04216	Ferroptosis	GCLC;CP;ACSL1;LOC101796443;TF	5	215	37	5744	0.0115099
ko04920	Adipocytokine signaling pathway	ACSBG2;CD36;ACSL1;PPARA;G6PC	5	215	62	5744	0.0812742
ko00310	Lysine degradation	ACAT2;ALDH9A1;EHHADH;ALDH7A1;TTC36	5	215	69	5744	0.115086
ko00190	Oxidative phosphorylation	LOC101796232;NDUFA10;LOC113843221;LOC106020235;LOC113841965	5	215	105	5744	0.357037
ko04910	Insulin signaling pathway	FASN;PPP1R3C;ACACA;LOC101802994;G6PC	5	215	124	5744	0.498036
ko04530	Tight junction	CLDN1;CLDN2;LOC101797289;LOC101802038;RDX	5	215	157	5744	0.706674
ko05020	Prion diseases	C9;C8B;C8G;C6	4	215	9	5744	0.000207428
ko00061	Fatty acid biosynthesis	ACSBG2;FASN;ACACA;ACSL1	4	215	15	5744	0.00188162
ko05146	Amoebiasis	LOC113841282;C9;C8B;C8G	4	215	15	5744	0.00188162
ko00220	Arginine biosynthesis	GLUD1;GLUL;GPT2;GOT2	4	215	16	5744	0.00243599
ko05322	Systemic lupus erythematosus	C9;C8B;C8G;C6	4	215	23	5744	0.00965351
ko00650	Butanoate metabolism	HMGCS2;HMGCS1;ACAT2;EHHADH	4	215	33	5744	0.0333877
ko00052	Galactose metabolism	UGP2;PGM1;G6PC;PGM2	4	215	33	5744	0.0333877
ko00640	Propanoate metabolism	ACAT2;ACSS2;ACACA;EHHADH	4	215	43	5744	0.0756788
ko00590	Arachidonic acid metabolism	LOC113844003;LOC101800035;LOC101805432;LOC101794661	4	215	55	5744	0.149349
ko04260	Cardiac muscle contraction	LOC101796232;LOC113843221;LOC106020235;LOC113841965	4	215	64	5744	0.217122
ko04810	Regulation of actin cytoskeleton	CHRM2;EGFR;RDX;F2	4	215	206	5744	0.954354
ko04510	Focal adhesion	EGFR;CTNNB1;VTN;MST1	4	215	213	5744	0.962109
ko00400	Phenylalanine, tyrosine and tryptophan biosynthesis	PAH;TAT;GOT2	3	215	6	5744	0.000951301
ko00910	Nitrogen metabolism	GLUD1;GLUL;CA5A	3	215	12	5744	0.00885638
ko00130	Ubiquinone and other terpenoid-quinone biosynthesis	HPD;TAT;NQO1	3	215	12	5744	0.00885638
ko00430	Taurine and hypotaurine metabolism	CDO1;TM4SF4;LOC101797844	3	215	13	5744	0.0111996
ko00072	Synthesis and degradation of ketone bodies	HMGCS2;HMGCS1;ACAT2	3	215	14	5744	0.0138665
ko00053	Ascorbate and aldarate metabolism	RGN;ALDH9A1;ALDH7A1	3	215	16	5744	0.020192
ko00100	Steroid biosynthesis	SC5D;MSMO1;LOC101791330	3	215	21	5744	0.0418382
ko00591	Linoleic acid metabolism	LOC113844003;LOC101799795;LOC101805432	3	215	28	5744	0.0853342
ko00410	beta-Alanine metabolism	ALDH9A1;EHHADH;ALDH7A1	3	215	29	5744	0.0926708
ko04540	Gap junction	EGFR;LOC101797289;LOC101802038	3	215	80	5744	0.581359
ko04512	ECM-receptor interaction	LOC101798824;VTN;CD36	3	215	103	5744	0.74809
ko00240	Pyrimidine metabolism	LOC113845282;UPP2;USO1	3	215	104	5744	0.753964
ko04514	Cell adhesion molecules (CAMs)	CLDN1;SDC2;CLDN2	3	215	121	5744	0.837899
ko04068	FoxO signaling pathway	EGFR;CAT;G6PC	3	215	135	5744	0.88734
ko04080	Neuroactive ligand-receptor interaction	CHRM2;PLG;F2	3	215	268	5744	0.997982
ko04010	MAPK signaling pathway	IGF2;EGFR;MST1	3	215	271	5744	0.998172
ko00750	Vitamin B6 metabolism	AOX1;PSAT1	2	215	7	5744	0.025863
ko04970	Salivary secretion	LOC101804154;LOC101803976	2	215	12	5744	0.0719152
ko00040	Pentose and glucuronate interconversions	UGP2;SORD	2	215	21	5744	0.184499
ko00860	Porphyrin and chlorophyll metabolism	CP;HDHD3	2	215	26	5744	0.254088
ko00760	Nicotinate and nicotinamide metabolism	AOX1;NADK2	2	215	35	5744	0.379113
ko04520	Adherens junction	EGFR;CTNNB1	2	215	80	5744	0.80775
ko04217	Necroptosis	GLUD1;GLUL	2	215	128	5744	0.95635
ko04210	Apoptosis	LOC101797289;LOC101802038	2	215	134	5744	0.964081
ko05168	Herpes simplex infection	C5;LOC101792161	2	215	149	5744	0.978093
ko04310	Wnt signaling pathway	CTNNB1;SERPINF1	2	215	155	5744	0.98207
ko04020	Calcium signaling pathway	CHRM2;EGFR	2	215	173	5744	0.990248
ko01051	Biosynthesis of ansamycins	TKT	1	215	1	5744	0.0374304
ko00254	Aflatoxin biosynthesis	ACACA	1	215	1	5744	0.0374304
ko04975	Fat digestion and absorption	MTTP	1	215	3	5744	0.108159
ko00471	D-Glutamine and D-glutamate metabolism	GLUD1	1	215	3	5744	0.108159
ko00780	Biotin metabolism	HLCS	1	215	4	5744	0.141558
ko00232	Caffeine metabolism	XDH	1	215	5	5744	0.173712
ko04066	HIF-1 signaling pathway	EGLN3	1	215	7	5744	0.234468
ko04919	Thyroid hormone signaling pathway	DIO2	1	215	8	5744	0.263157
ko05211	Renal cell carcinoma	EGLN3	1	215	9	5744	0.290776
ko00440	Phosphonate and phosphinate metabolism	PCYT2	1	215	9	5744	0.290776
ko00920	Sulfur metabolism	SUOX	1	215	9	5744	0.290776
ko04974	Protein digestion and absorption	LOC113841282	1	215	13	5744	0.391321
ko04611	Platelet activation	LOC113841282	1	215	14	5744	0.414156
ko04723	Retrograde endocannabinoid signaling	LOC101794092	1	215	15	5744	0.436138
ko00450	Selenocompound metabolism	CTH	1	215	18	5744	0.497278
ko04926	Relaxin signaling pathway	LOC113841282	1	215	18	5744	0.497278
ko03060	Protein export	SEC61A1	1	215	22	5744	0.568653
ko04130	SNARE interactions in vesicular transport	SEC22B	1	215	28	5744	0.657244
ko05202	Transcriptional misregulation in cancers	IGFBP4	1	215	31	5744	0.69449
ko04136	Autophagy - other eukaryotes	ULK2	1	215	34	5744	0.727706
ko04672	Intestinal immune network for IgA production	PIGR	1	215	43	5744	0.807285
ko05200	Pathways in cancer	EGLN3	1	215	45	5744	0.821548
ko00565	Ether lipid metabolism	TMEM86A	1	215	46	5744	0.82828
ko02010	ABC transporters	ABCD3	1	215	47	5744	0.83476
ko04137	Mitophagy - animal	PINK1	1	215	50	5744	0.852774
ko04622	RIG-I-like receptor signaling pathway	TKFC	1	215	59	5744	0.895905
ko04115	p53 signaling pathway	IGFBP4	1	215	77	5744	0.948049
ko03018	RNA degradation	HSPD1	1	215	77	5744	0.948049
ko04012	ErbB signaling pathway	EGFR	1	215	79	5744	0.951916
ko04912	GnRH signaling pathway	EGFR	1	215	85	5744	0.961882
ko00562	Inositol phosphate metabolism	MINPP1	1	215	87	5744	0.964724
ko04916	Melanogenesis	CTNNB1	1	215	92	5744	0.970939
ko04933	AGE-RAGE signaling pathway in diabetic complications	LOC113841282	1	215	98	5744	0.976974
ko04270	Vascular smooth muscle contraction	AGT	1	215	116	5744	0.988565
ko04142	Lysosome	AP3M1	1	215	134	5744	0.994334
ko05164	Influenza A	PLG	1	215	136	5744	0.99476
ko04140	Autophagy - animal	ULK2	1	215	140	5744	0.995519
ko04218	Cellular senescence	IGFBP4	1	215	146	5744	0.996457
ko04150	mTOR signaling pathway	ULK2	1	215	155	5744	0.99751
ko04144	Endocytosis	EGFR	1	215	253	5744	0.999949

## Sheet: cluster 3
pathway_id	pathway_name	Genes	S gene number	TS gene number	B gene number	TB gene number	pvalue		Title: The enriched pathways of genes from cluster 3.
ko00190	Oxidative phosphorylation	NDUFA10;LOC101804160;NDUFAB1;NDUFB8;ATP5F1E;LOC101803858;ATP5F1B;ATP5MC1;ATP5PB;NDUFA5;ATP5PO;NDUFS3;ATP5ME;ATP5MG;NDUFA4;LOC106020235;NDUFV3;NDUFB3;ATP5F1A;NDUFV1;NDUFS5;PPA1;ATP5MF;NDUFA12;LOC101796089;NDUFV2;NDUFA2;ATP5PF;LOC113845343;ATP5MC3;NDUFB4	31	154	105	5744	1.11022e-16		Legend: pathway_id: ID of pathway in KEGG; pathway_name: information of pathway; Genes: name of differently expressed genes; S gene number: number of significantly differently expressed genes annotated as specific KEGG pathway; TS gene number: total number of significantly differently expressed genes might be annotated as KEGG pathways; B gene number: number of genes annotated as specific KEGG pa…
ko00260	Glycine, serine and threonine metabolism	GCSH;PSPH;CTH;GRHPR;AMT;GCAT;LOC113842961;PHGDH;PSAT1;SHMT2;LOC101802407	11	154	39	5744	3.16102e-09
ko00620	Pyruvate metabolism	GRHPR;PDHA1;MDH2;LDHB;ACAT2;ACACA;PCK1;MDH1;DLAT;ACAT1;PDHB	11	154	45	5744	1.6664e-08
ko00270	Cysteine and methionine metabolism	AHCY;CTH;MDH2;LDHB;CDO1;TAT;MDH1;LOC101799781;GOT1;LOC101802407	10	154	44	5744	1.62468e-07
ko00010	Glycolysis / Gluconeogenesis	PDHA1;PGM1;LDHB;PCK1;LOC101802994;DLAT;G6PC;ENO1;ALDOB;PDHB	10	154	54	5744	1.24437e-06
ko00630	Glyoxylate and dicarboxylate metabolism	GCSH;GRHPR;MDH2;NIPSNAP1;AMT;ACAT2;MDH1;ACAT1;SHMT2	9	154	51	5744	6.5792e-06
ko00020	Citrate cycle (TCA cycle)	PDHA1;MDH2;PCK1;IDH1;MDH1;DLAT;PDHB	7	154	30	5744	1.05306e-05
ko00120	Primary bile acid biosynthesis	AKR1D1;AMACR;ACOX2;SCP2;HSD17B4	5	154	17	5744	6.18984e-05
ko00670	One carbon pool by folate	GART;AMT;MTHFD1;LOC101800373;SHMT2	5	154	19	5744	0.000111367
ko00900	Terpenoid backbone biosynthesis	LOC101792434;HMGCS2;HMGCS1;ACAT2;ACAT1	5	154	21	5744	0.00018661
ko03320	PPAR signaling pathway	FABP3;ACADL;ACAA1;FABP1;PCK1;ACOX2;SCD;DBI;SCP2	9	154	77	5744	0.000192429
ko00980	Metabolism of xenobiotics by cytochrome P450	LOC101797125;HPGDS;LOC101790722;MGST2;GSTK1;LOC101791001	6	154	33	5744	0.000204902
ko00072	Synthesis and degradation of ketone bodies	HMGCS2;HMGCS1;ACAT2;ACAT1	4	154	14	5744	0.000403295
ko00030	Pentose phosphate pathway	RGN;PGM1;PRPS2;LOC101802994;ALDOB	5	154	29	5744	0.000915841
ko00982	Drug metabolism - cytochrome P450	LOC101797125;HPGDS;MGST2;GSTK1;LOC101791690	5	154	32	5744	0.00145564
ko00071	Fatty acid degradation	ACADL;ACAA1;ACAT2;ACAT1;HADHB	5	154	36	5744	0.00250012
ko04146	Peroxisome	ACAA1;AMACR;ACOX2;IDH1;SCP2;DECR2;HSD17B4;GSTK1	8	154	90	5744	0.00268147
ko01040	Biosynthesis of unsaturated fatty acids	ACAA1;FADS1;HSD17B12;SCD	4	154	29	5744	0.00699996
ko00500	Starch and sucrose metabolism	UGP2;PGM1;LOC101798644;G6PC	4	154	30	5744	0.00791141
ko00480	Glutathione metabolism	LOC101797125;HPGDS;IDH1;MGST2;GSTK1	5	154	49	5744	0.00957148
ko00051	Fructose and mannose metabolism	TKFC;LOC101802994;SORD;ALDOB	4	154	32	5744	0.00996068
ko00400	Phenylalanine, tyrosine and tryptophan biosynthesis	TAT;GOT1	2	154	6	5744	0.00997972
ko00280	Valine, leucine and isoleucine degradation	HMGCS2;HMGCS1;ACAA1;ACAT2;ACAT1;HADHB	6	154	69	5744	0.010053
ko03010	Ribosome	RPSA;RPS27L;RPL22L1;MRPL28;RPL12;RPS29;RPL3;RPL32	8	154	113	5744	0.0105619
ko00650	Butanoate metabolism	HMGCS2;HMGCS1;ACAT2;ACAT1	4	154	33	5744	0.011103
ko00360	Phenylalanine metabolism	TAT;GOT1;MIF	3	154	20	5744	0.0154141
ko00040	Pentose and glucuronate interconversions	UGP2;DCXR;SORD	3	154	21	5744	0.017636
ko00830	Retinol metabolism	LOC101793912;LOC101791001;LOC113839986;ALDH1A1	4	154	38	5744	0.0180695
ko04978	Mineral absorption	ATOX1	1	154	1	5744	0.0268106
ko00254	Aflatoxin biosynthesis	ACACA	1	154	1	5744	0.0268106
ko00640	Propanoate metabolism	LDHB;ACAT2;ACACA;ACAT1	4	154	43	5744	0.0272683
ko04260	Cardiac muscle contraction	LOC101804160;LOC101803858;LOC106020235;LOC101796089;LOC113845343	5	154	64	5744	0.0278334
ko00380	Tryptophan metabolism	ACAT2;ACAT1;TDO2;LOC101791001	4	154	45	5744	0.0316041
ko00230	Purine metabolism	GART;PGM1;PRPS2;ADK;NUDT5;AK2;LOC101803622;LOC101800373;LOC101797218	9	154	180	5744	0.0519118
ko00052	Galactose metabolism	UGP2;PGM1;G6PC	3	154	33	5744	0.0573783
ko00061	Fatty acid biosynthesis	FASN;ACACA	2	154	15	5744	0.0596802
ko00350	Tyrosine metabolism	TAT;GOT1;MIF	3	154	34	5744	0.0617382
ko00220	Arginine biosynthesis	GLUD1;GOT1	2	154	16	5744	0.0670362
ko00983	Drug metabolism - other enzymes	LOC101797125;LOC101803622;MGST2;DPYD	4	154	59	5744	0.0727018
ko00471	D-Glutamine and D-glutamate metabolism	GLUD1	1	154	3	5744	0.0783079
ko00140	Steroid hormone biosynthesis	AKR1D1;HSD17B12;LOC101791001	3	154	41	5744	0.0962694
ko00100	Steroid biosynthesis	SC5D;MSMO1	2	154	21	5744	0.107658
ko00062	Fatty acid elongation	HSD17B12;HADHB	2	154	28	5744	0.172125
ko05134	Legionellosis	EEF1A1	1	154	7	5744	0.173319
ko04928	Parathyroid hormone synthesis, secretion and action	NACA	1	154	7	5744	0.173319
ko00750	Vitamin B6 metabolism	PSAT1	1	154	7	5744	0.173319
ko00440	Phosphonate and phosphinate metabolism	PCYT2	1	154	9	5744	0.217109
ko00920	Sulfur metabolism	LOC101799781	1	154	9	5744	0.217109
ko04910	Insulin signaling pathway	FASN;ACACA;PCK1;LOC101802994;G6PC	5	154	124	5744	0.238751
ko00790	Folate biosynthesis	MOCOS;PCBD1	2	154	37	5744	0.261189
ko00250	Alanine, aspartate and glutamate metabolism	GLUD1;GOT1	2	154	37	5744	0.261189
ko00564	Glycerophospholipid metabolism	PEMT;GPD1;GPAM;PCYT2	4	154	97	5744	0.262123
ko04970	Salivary secretion	LOC101803976	1	154	12	5744	0.278509
ko00910	Nitrogen metabolism	GLUD1	1	154	12	5744	0.278509
ko00130	Ubiquinone and other terpenoid-quinone biosynthesis	TAT	1	154	12	5744	0.278509
ko04122	Sulfur relay system	LOC101799781	1	154	12	5744	0.278509
ko00430	Taurine and hypotaurine metabolism	CDO1	1	154	13	5744	0.297893
ko04974	Protein digestion and absorption	LOC113841281	1	154	13	5744	0.297893
ko04611	Platelet activation	LOC113841281	1	154	14	5744	0.31676
ko05146	Amoebiasis	LOC113841281	1	154	15	5744	0.335123
ko00730	Thiamine metabolism	AK2	1	154	15	5744	0.335123
ko04723	Retrograde endocannabinoid signaling	LOC101794092	1	154	15	5744	0.335123
ko00330	Arginine and proline metabolism	GOT1;MYCBP	2	154	46	5744	0.350799
ko00053	Ascorbate and aldarate metabolism	RGN	1	154	16	5744	0.352995
ko00520	Amino sugar and nucleotide sugar metabolism	UGP2;PGM1	2	154	48	5744	0.370301
ko00450	Selenocompound metabolism	CTH	1	154	18	5744	0.38732
ko00770	Pantothenate and CoA biosynthesis	DPYD	1	154	18	5744	0.38732
ko04926	Relaxin signaling pathway	LOC113841281	1	154	18	5744	0.38732
ko04137	Mitophagy - animal	TOMM7;PINK1	2	154	50	5744	0.389571
ko04610	Complement and coagulation cascades	FETUB	1	154	23	5744	0.465422
ko00592	alpha-Linolenic acid metabolism	ACAA1	1	154	25	5744	0.493817
ko04920	Adipocytokine signaling pathway	PCK1;G6PC	2	154	62	5744	0.498884
ko04130	PPAR signaling pathway	BET1	1	154	28	5744	0.533624
ko00410	beta-Alanine metabolism	DPYD	1	154	29	5744	0.546189
ko00561	Glycerolipid metabolism	TKFC;GPAM	2	154	68	5744	0.548718
ko00310	Lysine degradation	ACAT2;ACAT1	2	154	69	5744	0.556682
ko03030	DNA replication	CLPTM1L	1	154	35	5744	0.61482
ko03018	RNA degradation	HSPD1;ENO1	2	154	77	5744	0.616795
ko04216	Ferroptosis	TF	1	154	37	5744	0.635322
ko04672	Intestinal immune network for IgA production	PIGR	1	154	43	5744	0.690545
ko00970	Aminoacyl-tRNA biosynthesis	GARS	1	154	50	5744	0.744552
ko04512	ECM-receptor interaction	LOC101798824;VTN	2	154	103	5744	0.769199
ko00240	Pyrimidine metabolism	LOC101803622;DPYD	2	154	104	5744	0.77385
ko00590	Arachidonic acid metabolism	HPGDS	1	154	55	5744	0.777289
ko04622	RIG-I-like receptor signaling pathway	TKFC	1	154	59	5744	0.800448
ko04142	Lysosome	LOC101804173;NPC2	2	154	134	5744	0.880006
ko04068	FoxO signaling pathway	PCK1;G6PC	2	154	135	5744	0.882594
ko04933	AGE-RAGE signaling pathway in diabetic complications	LOC113841281	1	154	98	5744	0.931872
ko04514	Cell adhesion molecules (CAMs)	SDC2	1	154	121	5744	0.96398
ko04217	Necroptosis	GLUD1	1	154	128	5744	0.970347
ko04371	Apelin signaling pathway	GNG4	1	154	135	5744	0.975594
ko04140	Autophagy - animal	VMP1	1	154	140	5744	0.978766
ko05168	Herpes simplex infection	C1QBP	1	154	149	5744	0.983479
ko03013	RNA transport	EEF1A1	1	154	175	5744	0.992017
ko04810	Regulation of actin cytoskeleton	F2	1	154	206	5744	0.996661
ko04510	Focal adhesion	VTN	1	154	213	5744	0.99726
ko04144	Endocytosis	LOC101794114	1	154	253	5744	0.999118
ko04080	Neuroactive ligand-receptor interaction	F2	1	154	268	5744	0.999425

## Sheet: cluster 12
pathway_id	pathway_name	Genes	S gene number	TS gene number	B gene number	TB gene number	pvalue		Title: The enriched pathways of genes from cluster 12.
ko04146	Peroxisome	ACOX1;CROT;ABCD3;ACBD5;ACAA1;ACSL5;HMGCLL1;PECR;AMACR;ACOX2;IDH1;XDH;EPHX2;SCP2;CAT;ACSL1;ACOT8;EHHADH;DECR2;PEX5;HSD17B4;GSTK1;LOC101797844	23	299	90	5744	8.65396e-11		Legend: pathway_id: ID of pathway in KEGG; pathway_name: information of pathway; Genes: name of differently expressed genes; S gene number: number of significantly differently expressed genes annotated as specific KEGG pathway; TS gene number: total number of significantly differently expressed genes might be annotated as KEGG pathways; B gene number: number of genes annotated as specific KEGG pa…
ko00564	Glycerophospholipid metabolism	GPAT4;PLPP5;LPIN1;PTDSS2;PEMT;SELENOI;GPD1;PLA2G12A;AGPAT2;GPAM;LCLAT1;MBOAT2;LPIN2;ETNK2;ETNK1;PLA2G12B;AGPAT3;PCYT2	18	299	97	5744	1.87169e-06
ko03320	PPAR signaling pathway	ACOX1;FABP3;ACAA1;LOC101802865;ACSL5;LOC101790267;GK;PCK1;ACOX2;CD36;SCD;SCP2;FADS2;ACSL1;EHHADH;PPARA;CPT1A	17	299	77	5744	2.74581e-07
ko00620	Pyruvate metabolism	GRHPR;LDHD;DLD;PDHA1;LOC101792386;ACAT2;ACSS2;FH;ACACA;PDHX;PCK1;MDH1;ALDH7A1;ACAT1;PDHB	15	299	45	5744	3.2941e-09
ko00260	Glycine, serine and threonine metabolism	CTH;GRHPR;DLD;SHMT1;GCAT;LOC113842961;PHGDH;LOC101792808;PSAT1;CHDH;ALDH7A1;DMGDH;SHMT2;LOC101802407	14	299	39	5744	3.68054e-09
ko00280	Valine, leucine and isoleucine degradation	DLD;HMGCS2;HMGCS1;LOC101792386;ACAA1;ACAT2;HMGCLL1;LOC101794959;EHHADH;ALDH7A1;ACAT1;HADHA;AACS;HADHB	14	299	69	5744	9.10702e-06
ko00071	Fatty acid degradation	ACOX1;ACBD5;LOC101792386;ACAA1;ACAT2;ACSL5;ACSL1;EHHADH;ALDH7A1;ACAT1;HADHA;CPT1A;HADHB	13	299	36	5744	1.24531e-08
ko00380	Tryptophan metabolism	KMO;LOC101792386;IDO2;ACAT2;LOC101790812;LOC101792808;CAT;EHHADH;ALDH7A1;ACAT1;HADHA;TDO2;LOC101791001	13	299	45	5744	2.57027e-07
ko00561	Glycerolipid metabolism	GPAT4;PLPP5;LPIN1;TKFC;LOC101792386;AGPAT2;GK;GPAM;LCLAT1;MBOAT2;ALDH7A1;LPIN2;AGPAT3	13	299	68	5744	3.73063e-05
ko01040	Biosynthesis of unsaturated fatty acids	ACOX1;ELOVL6;LOC101800182;ACAA1;FADS1;PECR;HACD2;HSD17B12;SCD;FADS2;HADHA;LOC101797844	12	299	29	5744	7.43901e-09
ko00830	Retinol metabolism	BCO1;DHRS3;SDR16C5;LOC101793912;LOC101790812;LOC101799795;LOC101799420;LOC101791001;LOC113839986;ALDH1A1;LOC101805432	11	299	38	5744	2.1547e-06
ko00140	Steroid hormone biosynthesis	LOC101804496;LOC101790267;LOC101791081;LOC101804020;HSD17B12;LOC101790812;COMT;LOC101799795;HSD17B7;LOC101791001;LOC101805432	11	299	41	5744	4.91551e-06
ko00630	Glyoxylate and dicarboxylate metabolism	GRHPR;DLD;GLUL;SHMT1;ACAT2;ACSS2;ACO1;MDH1;CAT;ACAT1;SHMT2	11	299	51	5744	4.6415e-05
ko00010	Glycolysis / Gluconeogenesis	DLD;PDHA1;PGM1;MINPP1;LOC101792386;ACSS2;PDHX;PCK1;ALDH7A1;G6PC;PDHB	11	299	54	5744	8.10963e-05
ko00120	Primary bile acid biosynthesis	LOC101802865;LOC101790267;LOC101791081;AMACR;ACOX2;SCP2;ACOT8;HSD17B4;LOC101792317;LOC101797844	10	299	17	5744	1.77135e-09
ko00020	Citrate cycle (TCA cycle)	DLD;PDHA1;ACLY;FH;PDHX;PCK1;ACO1;IDH1;MDH1;PDHB	10	299	30	5744	1.49046e-06
ko00650	Butanoate metabolism	HMGCS2;HMGCS1;ACAT2;HMGCLL1;LOC101792571;EHHADH;ACAT1;HADHA;AACS;LOC101792898	10	299	33	5744	3.99233e-06
ko00270	Cysteine and methionine metabolism	GCLC;CTH;GSS;MAT1A;MTR;CDO1;TAT;MDH1;LOC101802407;GOT2	10	299	44	5744	6.41558e-05
ko04141	Protein processing in endoplasmic reticulum	SEC23A;SSR1;LMAN1;HYOU1;SEC61A1;SEC24A;PDIA4;RRBP1;SEC63;SAR1B	10	299	169	5744	0.384609
ko04144	Endocytosis	WWP1;FGFR4;ARPC5L;FGFRL1;GBF1;LOC101794114;EGFR;GRK5;ALDH8A1;FGFR3	10	299	253	5744	0.857808
ko04010	MAPK signaling pathway	FGFR4;FGFRL1;IGF1;IGF2;EGFR;MAP3K20;FGFR3;DUSP16;VEGFA;MST1	10	299	271	5744	0.907102
ko04216	Ferroptosis	GCLC;GSS;CP;STEAP3;ACSL5;SLC39A14;ACSL1;LOC101796443;TF	9	299	37	5744	8.49724e-05
ko04920	Adipocytokine signaling pathway	IRS2;CAMKK2;ACSL5;PCK1;CD36;ACSL1;PPARA;G6PC;CPT1A	9	299	62	5744	0.00440976
ko00230	Purine metabolism	POLA1;GART;PGM1;ADK;PAPSS2;GDA;XDH;NT5C2;LOC101797218	9	299	180	5744	0.599307
ko00100	Steroid biosynthesis	LSS;FDFT1;SQLE;SC5D;HSD17B7;MSMO1;LOC101791330	7	299	21	5744	5.96619e-05
ko04610	Complement and coagulation cascades	C9;C8B;FETUB;C8G;C6;SERPINF2;F5	7	299	23	5744	0.000114931
ko00640	Propanoate metabolism	DLD;ACAT2;ACSS2;ACACA;EHHADH;ACAT1;HADHA	7	299	43	5744	0.00617218
ko04910	Insulin signaling pathway	IRS2;GYS2;FASN;PPP1R3C;ACACA;PCK1;G6PC	7	299	124	5744	0.468958
ko04140	Autophagy - animal	IRS2;CAMKK2;VMP1;ATG13;ULK2;MTMR14;ULK1	7	299	140	5744	0.599351
ko04810	Regulation of actin cytoskeleton	FGFR4;ARPC5L;CHRM2;FGFRL1;EGFR;FGFR3;F2	7	299	206	5744	0.918889
ko04080	Neuroactive ligand-receptor interaction	CHRM2;PLG;DMXL2;F2;LOC101794192;VIPR1;PTH1R	7	299	268	5744	0.988628
ko00670	One carbon pool by folate	FTCD;GART;SHMT1;MTR;MTHFD1;SHMT2	6	299	19	5744	0.000288436
ko00900	Terpenoid backbone biosynthesis	LOC101792434;HMGCS2;HMGCS1;ACAT2;ACAT1;HMGCR	6	299	21	5744	0.00052804
ko00062	Fatty acid elongation	ELOVL6;LOC101800182;HACD2;HSD17B12;HADHA;HADHB	6	299	28	5744	0.00269367
ko00980	Metabolism of xenobiotics by cytochrome P450	LOC101797313;LOC101790722;LOC101804020;LOC101790812;GSTK1;LOC101791001	6	299	33	5744	0.00636294
ko00790	Folate biosynthesis	MOCOS;LOC101794821;PAH;LOC101794316;RMDN2;LOC101796682	6	299	37	5744	0.0112211
ko00480	Glutathione metabolism	GCLC;GSS;LOC101797313;IDH1;TM4SF4;GSTK1	6	299	49	5744	0.040227
ko00310	Lysine degradation	LOC101792386;ACAT2;EHHADH;ALDH7A1;ACAT1;HADHA	6	299	69	5744	0.148281
ko04068	FoxO signaling pathway	IRS2;IGF1;EGFR;PCK1;CAT;G6PC	6	299	135	5744	0.712677
ko04145	Phagosome	SH3PXD2B;MBL;SEC61A1;CD36;SFTPA;C1R	6	299	138	5744	0.732363
ko00072	Synthesis and degradation of ketone bodies	HMGCS2;HMGCS1;ACAT2;HMGCLL1;ACAT1	5	299	14	5744	0.000501398
ko00360	Phenylalanine metabolism	PAH;TAT;LOC101792808;COMTD1;GOT2	5	299	20	5744	0.00299965
ko00340	Histidine metabolism	FTCD;LOC101792386;HAL;LOC101792808;ALDH7A1	5	299	24	5744	0.00693157
ko00592	alpha-Linolenic acid metabolism	ACOX1;PLA2G12A;ACAA1;FADS2;PLA2G12B	5	299	25	5744	0.0083033
ko00410	beta-Alanine metabolism	LOC101792386;EHHADH;ALDH7A1;HADHA;DPYD	5	299	29	5744	0.0156627
ko00500	Starch and sucrose metabolism	GYS2;UGP2;PGM1;LOC101798644;G6PC	5	299	30	5744	0.0180174
ko00350	Tyrosine metabolism	TAT;LOC101792808;COMT;LOC101794316;GOT2	5	299	34	5744	0.0297278
ko00565	Ether lipid metabolism	SELENOI;PLA2G12A;UGT8;PLA2G12B;TMEM86A	5	299	46	5744	0.0889441
ko00520	Amino sugar and nucleotide sugar metabolism	UGP2;PGM1;LOC101790070;ERLIN2;UAP1	5	299	48	5744	0.10235
ko00983	Drug metabolism - other enzymes	UPP2;LOC101790670;LOC101797313;XDH;DPYD	5	299	59	5744	0.19159
ko00240	Pyrimidine metabolism	POLA1;UPP2;DHODH;DPYD;NT5C2	5	299	104	5744	0.636943
ko04514	Cell adhesion molecules (CAMs)	CLDN1;SDC2;CLDN2;LOC101799421;NRXN3	5	299	121	5744	0.76324
ko04142	Lysosome	SORL1;LAPTM4A;LOC101804173;ALDH8A1;ABCA2	5	299	134	5744	0.835201
ko04150	mTOR signaling pathway	IGF1;FZD5;FNIP2;ULK2;ULK1	5	299	155	5744	0.913093
ko04510	Focal adhesion	IGF1;EGFR;VTN;VEGFA;MST1	5	299	213	5744	0.988638
ko05020	Prion diseases	C9;C8B;C8G;C6	4	299	9	5744	0.000736282
ko00061	Fatty acid biosynthesis	FASN;ACSL5;ACACA;ACSL1	4	299	15	5744	0.00622061
ko05146	Amoebiasis	LOC113841282;C9;C8B;C8G	4	299	15	5744	0.00622061
ko00770	Pantothenate and CoA biosynthesis	LOC101798228;PANK1;PANK3;DPYD	4	299	18	5744	0.0123279
ko03060	Protein export	SRPRB;SEC61A1;SRPRA;SEC63	4	299	22	5744	0.0250319
ko05322	Systemic lupus erythematosus	C9;C8B;C8G;C6	4	299	23	5744	0.0290961
ko00591	Linoleic acid metabolism	PLA2G12A;PLA2G12B;LOC101799795;LOC101805432	4	299	28	5744	0.054988
ko00982	Drug metabolism - cytochrome P450	LOC101797313;LOC101792808;GSTK1;LOC101791690	4	299	32	5744	0.0823133
ko00330	Arginine and proline metabolism	LOC101792386;LOC101792808;ALDH7A1;GOT2	4	299	46	5744	0.216082
ko02010	ABC transporters	ABCD3;ABCC2;ABCA2;ABCC5	4	299	47	5744	0.227297
ko00590	Arachidonic acid metabolism	PLA2G12A;EPHX2;PLA2G12B;LOC101805432	4	299	55	5744	0.321009
ko00562	Inositol phosphate metabolism	LOC113839643;LOC101803902;MINPP1;MTMR14	4	299	87	5744	0.671288
ko04530	Tight junction	CLDN1;CLDN2;LOC101801218;LOC101799421	4	299	157	5744	0.967443
ko04020	Calcium signaling pathway	LOC113839643;CHRM2;EGFR;DMXL2	4	299	173	5744	0.982393
ko00400	Phenylalanine, tyrosine and tryptophan biosynthesis	PAH;TAT;GOT2	3	299	6	5744	0.00248319
ko00910	Nitrogen metabolism	GLUD1;GLUL;CA5A	3	299	12	5744	0.0216343
ko00430	Taurine and hypotaurine metabolism	CDO1;TM4SF4;LOC101797844	3	299	13	5744	0.0270629
ko00220	Arginine biosynthesis	GLUD1;GLUL;GOT2	3	299	16	5744	0.0472448
ko00053	Ascorbate and aldarate metabolism	RGN;LOC101792386;ALDH7A1	3	299	16	5744	0.0472448
ko00450	Selenocompound metabolism	CTH;MTR;PAPSS2	3	299	18	5744	0.0638081
ko00052	Galactose metabolism	UGP2;PGM1;G6PC	3	299	33	5744	0.245121
ko00760	Nicotinate and nicotinamide metabolism	NMRK1;NADK2;NT5C2	3	299	35	5744	0.273691
ko00250	Alanine, aspartate and glutamate metabolism	GLUD1;GLUL;GOT2	3	299	37	5744	0.302583
ko04137	Mitophagy - animal	NBR1;ULK1;PINK1	3	299	50	5744	0.486912
ko04012	ErbB signaling pathway	LOC113839643;NRG2;EGFR	3	299	79	5744	0.787658
ko04933	AGE-RAGE signaling pathway in diabetic complications	LOC113839643;LOC113841282;VEGFA	3	299	98	5744	0.892141
ko00190	Oxidative phosphorylation	LOC113843221;PPA1;LOC113841965	3	299	105	5744	0.917161
ko04070	Phosphatidylinositol signaling system	LOC113839643;LOC101803902;MTMR14	3	299	115	5744	0.943814
ko04270	Vascular smooth muscle contraction	PLA2G12A;AGT;PLA2G12B	3	299	116	5744	0.94599
ko05164	Influenza A	IVNS1ABP;PLG;LOC101794192	3	299	136	5744	0.976028
ko04120	Ubiquitin mediated proteolysis	WWP1;HERC1;SFXN2	3	299	154	5744	0.988817
ko04060	Cytokine-cytokine receptor interaction	INHBC;IL13RA2;ACVR1B	3	299	198	5744	0.998425
ko04950	Maturity onset diabetes of the young	ONECUT2;ONECUT1	2	299	5	5744	0.024323
ko00750	Vitamin B6 metabolism	PDXK;PSAT1	2	299	7	5744	0.0476685
ko00440	Phosphonate and phosphinate metabolism	SELENOI;PCYT2	2	299	9	5744	0.0763109
ko04550	Signaling pathways regulating pluripotency of stem cells	ONECUT2;ONECUT1	2	299	11	5744	0.108943
ko04970	Salivary secretion	LOC101804154;LOC101803976	2	299	12	5744	0.126405
ko00860	Porphyrin and chlorophyll metabolism	CP;LOC101802620	2	299	26	5744	0.395504
ko00514	Other types of O-glycan biosynthesis	OGT;KDELC2	2	299	26	5744	0.395504
ko00030	Pentose phosphate pathway	RGN;PGM1	2	299	29	5744	0.450308
ko00051	Fructose and mannose metabolism	TKFC;ERLIN2	2	299	32	5744	0.5022
ko04136	Autophagy - other eukaryotes	ATG13;ULK2	2	299	34	5744	0.535
ko03030	DNA replication	POLA1;CLPTM1L	2	299	35	5744	0.550837
ko00970	Aminoacyl-tRNA biosynthesis	SARS;AARS	2	299	50	5744	0.742686
ko00600	Sphingolipid metabolism	UGT8;KDSR	2	299	53	5744	0.771393
ko04370	VEGF signaling pathway	LOC113839643;VEGFA	2	299	58	5744	0.81306
ko04260	Cardiac muscle contraction	LOC113843221;LOC113841965	2	299	64	5744	0.854035
ko04115	p53 signaling pathway	IGF1;STEAP3	2	299	77	5744	0.916176
ko04520	Adherens junction	EGFR;YES1	2	299	80	5744	0.926474
ko04914	Progesterone-mediated oocyte maturation	IGF1;CPEB3	2	299	84	5744	0.938362
ko04350	TGF-beta signaling pathway	INHBC;ACVR1B	2	299	88	5744	0.948414
ko04916	Melanogenesis	CREB3L2;FZD5	2	299	92	5744	0.956896
ko04114	Oocyte meiosis	IGF1;CPEB3	2	299	98	5744	0.967166
ko04512	ECM-receptor interaction	VTN;CD36	2	299	103	5744	0.973889
ko04217	Necroptosis	GLUD1;GLUL	2	299	128	5744	0.991916
ko05168	Herpes simplex infection	C5;LOC101792161	2	299	149	5744	0.997064
ko04310	Wnt signaling pathway	FZD5;SERPINF1	2	299	155	5744	0.99781
ko04721	Synaptic vesicle cycle	CPLX2	1	299	1	5744	0.0520543
ko00254	Aflatoxin biosynthesis	ACACA	1	299	1	5744	0.0520543
ko00261	Monobactam biosynthesis	PAPSS2	1	299	2	5744	0.101408
ko05140	Leishmaniasis	SH3PXD2B	1	299	3	5744	0.148199
ko01524	Platinum drug resistance	ATP7B	1	299	3	5744	0.148199
ko00471	D-Glutamine and D-glutamate metabolism	GLUD1	1	299	3	5744	0.148199
ko04979	Cholesterol metabolism	ANGPTL3	1	299	3	5744	0.148199
ko04975	Fat digestion and absorption	MTTP	1	299	3	5744	0.148199
ko00780	Biotin metabolism	HLCS	1	299	4	5744	0.192563
ko00232	Caffeine metabolism	XDH	1	299	5	5744	0.234622
ko04066	HIF-1 signaling pathway	EGLN3	1	299	7	5744	0.312303
ko04919	Thyroid hormone signaling pathway	DIO2	1	299	8	5744	0.348145
ko05211	Renal cell carcinoma	EGLN3	1	299	9	5744	0.382124
ko00920	Sulfur metabolism	PAPSS2	1	299	9	5744	0.382124
ko04666	Fc gamma R-mediated phagocytosis	SH3PXD2B	1	299	11	5744	0.444877
ko04670	Leukocyte transendothelial migration	SH3PXD2B	1	299	12	5744	0.473829
ko00130	Ubiquinone and other terpenoid-quinone biosynthesis	TAT	1	299	12	5744	0.473829
ko04974	Protein digestion and absorption	LOC113841282	1	299	13	5744	0.501276
ko05418	Fluid shear stress and atherosclerosis	SH3PXD2B	1	299	13	5744	0.501276
ko04611	Platelet activation	LOC113841282	1	299	14	5744	0.527295
ko05166	HTLV-I infection	TP53INP1	1	299	14	5744	0.527295
ko00533	Glycosaminoglycan biosynthesis - keratan sulfate	CHST4	1	299	15	5744	0.551962
ko04380	Osteoclast differentiation	SH3PXD2B	1	299	15	5744	0.551962
ko04723	Retrograde endocannabinoid signaling	LOC101794092	1	299	15	5744	0.551962
ko04062	Chemokine signaling pathway	SH3PXD2B	1	299	16	5744	0.575345
ko04926	Relaxin signaling pathway	LOC113841282	1	299	18	5744	0.618525
ko00040	Pentose and glucuronate interconversions	UGP2	1	299	21	5744	0.675228
ko00563	Glycosylphosphatidylinositol(GPI)-anchor biosynthesis	GPLD1	1	299	30	5744	0.799695
ko04672	Intestinal immune network for IgA production	PIGR	1	299	43	5744	0.900478
ko04360	Axon guidance	ABLIM1	1	299	45	5744	0.910644
ko05200	Pathways in cancer	EGLN3	1	299	45	5744	0.910644
ko04622	RIG-I-like receptor signaling pathway	TKFC	1	299	59	5744	0.958017
ko05132	Salmonella infection	ARPC5L	1	299	75	5744	0.982334
ko04540	Gap junction	EGFR	1	299	80	5744	0.986528
ko04912	GnRH signaling pathway	EGFR	1	299	85	5744	0.989729
ko03010	Ribosome	RPS29	1	299	113	5744	0.997762
ko03040	Spliceosome	TMEM222	1	299	132	5744	0.999208
ko04621	NOD-like receptor signaling pathway	SELENOO	1	299	135	5744	0.999328
ko04371	Apelin signaling pathway	GNG4	1	299	135	5744	0.999328
ko04261	Adrenergic signaling in cardiomyocytes	CREB3L2	1	299	138	5744	0.99943
ko03013	RNA transport	LOC110351694	1	299	175	5744	0.999925
